# Supplementary material for: Control of Protein Activity and Cell Fate Specification via Light-Mediated Nuclear Translocation
Source: PLoS One. 2015 Jun 17;10(6):e0128443. doi: 10.1371/journal.pone.0128443 (PMC4471001; doi:10.1371/journal.pone.0128443)
Supplement: S1 Table — (XLSX) [file pone.0128443.s010.xlsx]

## Sheet: Table S1
Strain Name	Genotype	Reference
N2	Wild Type	[43]
EG6701	ttTi4348 I; unc-119(ed3) III	[45]
VC2110	elk-2(gk982) X	Provided by the C. elegans gene knockout consortium
LP110	cpEx15[Pceh-51::mKate2::lans4::tbb-2T + Pmyo-2::mCherry]	This Study
LP111	cpEx16[Pceh-51::mKate2::lans4::tbb-2T + Pmyo-2::mCherry]	This Study
LP190	cpSi19[Phis-72::mKate2::lans4::tbb-2 3'UTR + unc-119(+)] I; unc-119(ed3) III	This Study
LP268	lin-1(cp70[lin-1(ΔCT)::mkate2::lans1 + LoxP HygR unc-58(e665) LoxP]) IV	This Study
